# Supplementary material for: Donor Atom Preference of Organoruthenium and Organorhodium Cations on the Interaction with Novel Ambidentate (N,N) and (O,O) Chelating Ligands in Aqueous Solution
Source: Molecules. 2021 Jun 11;26(12):3586. doi: 10.3390/molecules26123586 (PMC8230953; doi:10.3390/molecules26123586)
Supplement: Supplementary file 1 [file molecules-26-03586-s001.zip]

Archive with 1 entries (1 files):
- molecules-1213133-Supplementary.pdf
